# Supplementary material for: Identification of Resistance Sources and Genome-Wide Association Mapping of Septoria Tritici Blotch Resistance in Spring Bread Wheat Germplasm of ICARDA
Source: Front Plant Sci. 2021 May 25;12:600176. doi: 10.3389/fpls.2021.600176 (PMC8185176; doi:10.3389/fpls.2021.600176)
Supplement: Supplementary Table 1 — The list of genotypes included in the SAMP with pedigree information. [file Table_1.XLSX]

## Sheet: Table S1
Supplementary Table S1. The list of genotypes included in the SAMP with pedigree information.
LPM-17	Name	Syn/Elite	Cluster
1	CROC-1/AE.SQUARROSA (224)//OPATA/4/SERI.1B*2/3/KAUZ*2/BOW//KAUZ	Synthetic	4
2	CROC-1/AE.SQUARROSA (224)//OPATA/4/SERI.1B*2/3/KAUZ*2/BOW//KAUZ	Synthetic	4
3	CROC-1/AE.SQUARROSA (224)//OPATA/4/SERI.1B*2/3/KAUZ*2/BOW//KAUZ	Synthetic	4
4	ALTAR 84/AE.SQUARROSA (219)//SERI/3/CATBIRD-3	Synthetic	5
5	ALTAR 84/AE.SQUARROSA (219)//SERI/3/CATBIRD-3	Synthetic	5
6	ALTAR 84/AE.SQUARROSA (219)//SERI/3/VEE"S"/NAC	Synthetic	3
7	REBWAH-13/ZAD-2	Elite	3
8	REBWAH-13/ZAD-2	Elite	3
9	REBWAH-13/ZAD-2	Elite	3
10	REBWAH-13/ZAD-2	Elite	3
11	REBWAH-13/ZAD-2	Elite	3
12	REBWAH-13/ZAD-2	Elite	3
13	REBWAH-16/SOMAMA-9	Elite	3
14	REBWAH-17/HADIAH-14	Elite	3
15	REBWAH-17/HADIAH-14	Elite	3
16	REBWAH-19/HAAMA-14	Elite	2
17	REBWAH-19/HAAMA-14	Elite	2
18	REBWAH-19//VEE/NAC	Elite	1
19	REBWAH-19//VEE/NAC	Elite	2
20	REBWAH-19//VEE/NAC	Elite	2
21	REBWAH-19//VEE/NAC	Elite	2
22	REBWAH-19//VEE/NAC	Elite	2
23	REBWAH-19//VEE/NAC	Elite	2
24	QIMMA-8/AMAL	Elite	3
25	QIMMA-8/AMAL	Elite	3
26	QIMMA-9/ARREHANE	Elite	3
27	QIMMA-9/ARREHANE	Elite	3
28	QAFZAH-16/5/F60314.78/MRL//CNO79/3/KA/NAC/4/STAR	Synthetic	2
29	QAFZAH-18//P1.861/RDWG	Synthetic	2
30	QAFZAH-19//Vee7/Kauz	Synthetic	2
31	QAFZAH-19//Vee7/Kauz	Synthetic	2
32	QAFZAH-19//Vee7/Kauz	Synthetic	2
33	QAFZAH-22/DEZ	Synthetic	2
34	QAFZAH-22/DEZ	Synthetic	2
35	QAFZAH-24/5/S78-18 = Ias58/4/Kal//Bb//?	Synthetic	2
36	QAFZAH-24/5/S78-18 = Ias58/4/Kal//Bb//?	Synthetic	2
37	QAFZAH-28/KATILA-11	Synthetic	4
38	QAFZAH-35/KATILA-15	Synthetic	2
39	CHEN/AEGILOPS SQUARROSA (TAUS)//BCN/3/KAUZ/4/DAJAJ-8	Synthetic	1
40	ATTILA 50Y//ATTILA/BCN/9/CHUM/8/7*BCN/10/MILAN/PASTOR	Elite	5
41	ATTILA 50Y//ATTILA/BCN/9/CHUM/8/7*BCN/10/MILAN/PASTOR	Elite	5
42	ATTILA 50Y//ATTILA/BCN/9/CHUM/8/7*BCN/10/MILAN/PASTOR	Elite	5
43	SERI.1B*2/3/KAUZ*2/BOW//KAUZ/4/PYN/BAU//MILAN/5/KAUZ/AA//KAUZ/3/SEKSAKA-6	Elite	4
44	KAUZ'S'/SERI/3/KAUZ//MON/CROW'S'/4/ICARDA-SRRL-1	Elite	5
45	KATILA-1/3/SNI/HD2281//STAR/4/ICARDA-SRRL-2	Elite	1
46	HUDHUD-2/ANGI-2//MILAN/PASTOR	Elite	5
47	HUDHUD-2/ANGI-2//MILAN/PASTOR	Elite	5
48	HUDHUD-2/ANGI-2//MILAN/PASTOR	Elite	5
49	HAAMA-17/4/CROC-1/AE.SQUARROSA (205)//KAUZ/3/ATTILA/5/TNMU/MILAN	Synthetic	5
50	ATTILA 50Y//ATTILA/BCN/3/KAPSW/SHUHA-17/4/TNMU/MILAN	Elite	5
51	ATTILA 50Y//ATTILA/BCN/3/KAPSW/SHUHA-17/4/TNMU/MILAN	Elite	5
52	ATTILA 50Y//ATTILA/BCN/3/KAUZ/AA//KAUZ/4/KAUZ'S'/3/TX62A4793-7/CD809//VEE'S'	Elite	4
53	P1.861/RDWG//ATENA-1/3/MILAN/MUNIA	Elite	1
54	P1.861/RDWG//ATENA-1/3/MILAN/MUNIA	Elite	1
55	ATTILA-7//MILAN/PASTOR/3/HXL8088/DUCULA	Elite	3
56	KAUZ/AA//KAUZ/3/STAR'S'/FLORKWA-2/8/VEE'S'/7/CEBECO148/3/RON/CHA//BB/NOR67/5/HK/38MA/4/4777//REI/Y/3/KT/6/	Elite	3
57	KASYON/GENARO 81//TEVEE-1/../4/CHEN/AEGILOPS SQUARROSA (TAUS)//BCN/3/KAUZ/5/FLAG-8	Synthetic	4
58	KASYON/GENARO 81//TEVEE-1/../4/CHEN/AEGILOPS SQUARROSA (TAUS)//BCN/3/KAUZ/5/FLAG-8	Synthetic	4
59	KASYON/GENARO 81//TEVEE-1/../4/CHEN/AEGILOPS SQUARROSA (TAUS)//BCN/3/KAUZ/5/FLAG-8	Synthetic	4
60	ATTILA 50Y//ATTILA/BCN/3/KAUZ//ALTAR 84/AOS 3/KAUZ/4/QAMAR-1	Synthetic	-
61	KAUZ//ALTAR 84/AOS 3/KAUZ/3/KATILA-1/4/CHEN/AEGILOPS SQUARROSA (TAUS)//BCN/3/KAUZ	Synthetic	1
62	ESDA/SHWA//BCN/3/MILAN/DUCULA/4/ZEMAMRA-2	Elite	3
63	GOUMRIA-15/ANGI-1//MILAN/MUNIA	Elite	1
64	SHUHA-4//NS732/HER/4/VEE/PJN//2*TUI/3/WH576/5/ICARDA-SRRL-1	Elite	3
65	KAUZ//ALTAR 84/AOS 3/KAUZ/4/TAM200/TUI//MILAN/KAUZ/3/CROC-1/AE.SQUARROSA (224)//OPATA/5/MILAN/PASTOR	Synthetic	5
66	GOUBARA-1//MILAN/DUCULA/3/TNMU/MILAN	Elite	1
67	GOUBARA-1//MILAN/DUCULA/3/TNMU/MILAN	Elite	1
68	KAUZ//ALTAR 84/AOS 3/KAUZ/3/ATENA-1/4/FLAG-7	Synthetic	1
69	KAUZ//ALTAR 84/AOS 3/KAUZ/3/ATENA-1/4/FLAG-7	Synthetic	1
70	SERI.1B*2/3/KAUZ*2/BOW//KAUZ/4/PFAU/MILAN/5/P1.861/RDWG/3/KAUZ//MON/CROW'S'	Elite	1
71	KAUZ//ALTAR 84/AOS 3/KAUZ/3/KAUZ'S'/SERI/4/TNMU/MILAN	Synthetic	1
72	KAUZ//ALTAR 84/AOS 3/KAUZ/3/KAUZ'S'/SERI/4/TNMU/MILAN	Synthetic	3
73	SERI.1B*2/3/KAUZ*2/BOW//KAUZ/4/MILAN/PASTOR/5/ICARDA-SRRL-4	Elite	5
74	ATTILA-7/3/SHUHA-4//NS732/HER/4/SOMAMA-3	Elite	3
75	SERI.1B*2/3/KAUZ*2/BOW//KAUZ/4/KAUZ/FLORKWA-1/5/P1.861/RDWG//NAAMA-6	Elite	4
76	HOOSAM-8/2*FLAG-4	Elite	-
77	HOOSAM-8/2*FLAG-4	Elite	1
78	YMI #6/GEN//TIA.1/3/VEE#5//DOVE/BUC/4/MILAN/PASTOR/5/ATTILA*2/3/KAUZ*2/TRAP//KAUZ	Elite	1
79	SERI.1B*2/3/KAUZ*2/BOW//KAUZ*2/4/MNCH/3*BCN	Elite	5
80	VEE/PJN//2*KAUZ/3/MILAN/PASTOR/4/KAUZ//TRAP#1/BOW	Elite	4
81	SERI.1B//KAUZ/HEVO/3/AMAD/4/KAUZ'S'/FLORKWA-1/5/MILAN/DUCULA	Elite	1
82	SHUHA-4//NS732/HER/3/TNMU/MILAN/4/BOW/PRL//BUC/3/WH576	Elite	5
83	GOUMRIA-8//MILAN/PASTOR/3/TNMU/MILAN	Elite	4
84	GOUMRIA-8//MILAN/PASTOR/3/TNMU/MILAN	Elite	5
85	GOUMRIA-8//MILAN/PASTOR/3/TNMU/MILAN	Elite	5
86	KAUZ//ALTAR 84/AOS 3/KAUZ/3/CATBIRD-10/4/MILAN/DUCULA	Elite	1
87	SIDS-1//ATTILA*2/RAYON	Elite	5
88	SIDS-1//ATTILA*2/RAYON	Elite	5
89	SIDS-1//ATTILA*2/RAYON	Elite	5
90	GIZA-168/4/ATTILA*2/3/KAUZ*2/TRAP//KAUZ	Elite	5
91	GIZA-168/4/ATTILA*2/3/KAUZ*2/TRAP//KAUZ	Elite	5
92	GIZA-168/4/ATTILA*2/3/KAUZ*2/TRAP//KAUZ	Elite	5
93	GIZA-168/4/ATTILA*2/3/KAUZ*2/TRAP//KAUZ	Elite	5
94	ATTILA*2/RAYON//CATBIRD-1	Elite	3
95	ATTILA*2/CROW/3/VEE#5/SARA//DUCULA	Elite	3
96	SERI.1B//KAUZ/HEVO/3/AMAD/4/KAUZ/GYS//KAUZ	Elite	4
97	SERI.1B//KAUZ/HEVO/3/AMAD/4/KAUZ/GYS//KAUZ	Elite	4
98	SERI.1B//KAUZ/HEVO/3/AMAD/4/PFAU/MILAN	Elite	1
99	SERI.1B//KAUZ/HEVO/3/AMAD/4/PFAU/MILAN	Elite	1
100	VEE/PJN//2*KAUZ/3/SHUHA-4/FOW-2	Elite	4
101	VEE/PJN//2*KAUZ/3/SHUHA-4/FOW-2	Elite	5
102	VEE/PJN//2*KAUZ/3/SHUHA-4/FOW-2	Elite	4
103	VEE/PJN//2*KAUZ/3/SHUHA-4/FOW-2	Elite	4
104	VEE/PJN//2*KAUZ/3/SHUHA-4/FOW-2	Elite	4
105	GIZA-164/SEKHRAH-1	Elite	5
106	GIZA-164/SEKHRAH-1	Elite	5
107	VEE/NAC//REBWAH-19	Elite	2
108	HUW 234/REBWAH-19	Elite	2
109	HUW 234/REBWAH-19	Elite	2
110	HUBARA-7/4/CHEN/AEGILOPS SQUARROSA (TAUS)//BCN/3/KAUZ	Synthetic	1
111	HUBARA-7/4/CHEN/AEGILOPS SQUARROSA (TAUS)//BCN/3/KAUZ	Synthetic	1
112	HUBARA-7/4/CHEN/AEGILOPS SQUARROSA (TAUS)//BCN/3/KAUZ	Synthetic	1
113	CHIL/CHUM18//ATTILA*2/RAYON	Elite	1
114	CHILERO-1/4/VEE'S'/3/HORK/4MH//KAL-BB/5/KAUZ/AA//KAUZ/6/MILAN/PASTOR	Elite	4
115	ATTILA 50Y//ATTILA/BCN/3/KAUZ//MON/CROW'S'/4/FLAG-7	Elite	1
116	ATTILA 50Y//ATTILA/BCN/9/CHUM/8/7*BCN/10/MILAN/PASTOR	Elite	5
117	CHAMARAN/SOMAMA-3/3/FLAG-8	Elite	1
118	HUBARA-1/5/CHEN/AEGILOPS SQUARROSA (TAUS)//BCN/3/VEE#7/BOW/4/PASTOR/6/FLAG-4	Synthetic	1
119	P1.861/RDWG//STAR'S'/FLORKWA-2/3/QAMAR-2	Elite	4
120	HOOSAM-8//CHAM-6/FLORKWA-2/3/ICARDA-SRRL-3	Elite	2
121	HOOSAM-8//CHAM-6/FLORKWA-2/3/ICARDA-SRRL-3	Elite	2
122	WEAVER/WL 3928//SW 89.3064/3/SOMAMA-3/4/BOW/PRL//BUC/3/WH576	Elite	4
123	IZAZ-1/ANGI-2/5/PF74354//LD/ALD/4/2*BR12*2/3/JUP//PAR214*6/FB6631	Elite	5
124	P1.861/RDWG//DAJAJ-10/3/MILAN/PASTOR	Elite	5
125	SERI.1B//KAUZ/HEVO/3/AMAD/4/WEAVER/JACANA/5/CROC-1/AE.SQUARROSA (224)//OPATA	Synthetic	1
126	SERI.1B*2/3/KAUZ*2/BOW//KAUZ/4/HYS//DRC*2/7C/5/SHUHA-7/DOVIN-2	Elite	3
127	KAUZ//PFAU/VEE#5/5/F//68.44/NZT/3/CUC'S'/4/ALGERIA.M 28/6/MUNIA/ALTAR 84//MILAN	Elite	1
128	OPATA/RAYON//KAUZ/3/2*MILAN/DUCULA	Elite	1
129	OPATA/RAYON//KAUZ/3/2*MILAN/DUCULA	Elite	1
130	SERI.1B//KAUZ/HEVO/3/AMAD/4/MILAN/PASTOR/5/ICARDA-SRRL-6	Elite	5
131	KAUZ//ALTAR 84/AOS/3/TNMU/MILAN/4/MILAN//PSN/BOW	Synthetic	1
132	HUBARA-13/4/TRAP#1/BOW//PFAU/3/MILAN/5/WATAN-12	Elite	1
133	HUBARA-13/4/TRAP#1/BOW//PFAU/3/MILAN/5/WATAN-12	Elite	1
134	VEE7/KAUZ/6/LFN/II58.57//PRL/3/HAHN/4/KAUZ/5/KAUZ/7/MILAN/PASTOR	Elite	5
135	VEE7/KAUZ/6/LFN/II58.57//PRL/3/HAHN/4/KAUZ/5/KAUZ/7/MILAN/PASTOR	Elite	5
136	GIRWILL-7/4/PASTOR/3/KAUZ*2/OPATA//KAUZ/5/MILAN/PASTOR	Elite	5
137	GIRWILL-7/4/PASTOR/3/KAUZ*2/OPATA//KAUZ/5/MILAN/PASTOR	Elite	5
138	KAUZ//ALTAR 84/AOS 3/KAUZ/3/ATENA-1/4/FLAG-7	Synthetic	1
139	CHUM/2/7*BCN/3/SW89.2089/KAUZ/4/MILAN/MUNIA	Elite	1
140	CHUM/2/7*BCN/3/SW89.2089/KAUZ/4/MILAN/MUNIA	Elite	4
141	SERI.1B//KAUZ/HEVO/3/AMAD/4/MO88/MILAN/5/FLAG-2	Elite	1
142	SERI.1B//KAUZ/HEVO/3/AMAD/4/MO88/MILAN/5/FLAG-2	Elite	1
143	SERI.1B//KAUZ/HEVO/3/AMAD/4/MO88/MILAN/5/FLAG-2	Elite	1
144	SERI.1B//KAUZ/HEVO/3/AMAD/4/MO88/MILAN/5/FLAG-2	Elite	1
145	SHUHA-4//NS732/HER/3/TNMU/MILAN/4/KABOWSH-1	Elite	1
146	SHUHA-4//NS732/HER/3/SKAUZ/2*STAR/4/BOW/PRL//BUC/3/WH576	Elite	3
147	P1.861/RDWG/4/SERI.1B//KAUZ/HEVO/3/AMAD	Elite	4
148	P1.861/RDWG/4/SERI.1B//KAUZ/HEVO/3/AMAD	Elite	4
149	SERI.1B//KAUZ/HEVO/3/AMAD/4/CHAM-6/FLORKWA-2	Elite	3
150	VEE7/KAUZ//PFAU/MILAN	Elite	1
151	VEE7/KAUZ//PFAU/MILAN	Elite	1
152	VEE7/KAUZ//PFAU/MILAN	Elite	1
153	SERI.1B//KAUZ/HEVO/3/AMAD/4/KAUZ/FLORKWA-1	Elite	4
154	HUBARA-7//MILAN/PASTOR	Elite	5
155	ESDA/SHWA//BCN/3/MILAN/PASTOR	Elite	5
156	ESDA/SHWA//BCN/3/MILAN/PASTOR	Elite	5
157	SERI.1B*2/3/KAUZ*2/BOW//KAUZ/4/MILAN/PASTOR	Elite	5
158	KAUZ'S'/SERI/3/TEVEE'S'//CROW/VEE'S'	Elite	4
159	KAUZ'S'/SERI/3/TEVEE'S'//CROW/VEE'S'	Elite	4
160	KAUZ'S'/SERI/3/TEVEE'S'//CROW/VEE'S'	Elite	4
161	ATTILA*2/PBW65//PFAU/MILAN	Elite	1
162	ATTILA*2/PBW65//PFAU/MILAN	Elite	1
163	ATTILA*2/PBW65//PFAU/MILAN	Elite	1
164	WHEATEAR/22SAWSN - 156	Elite	5
165	KAUZ'S'/SERI//PFAU/MILAN	Elite	4
166	KAUZ'S'/SERI//PFAU/MILAN	Elite	4
167	KAUZ'S'/SERI//PFAU/MILAN	Elite	4
168	KAUZ'S'/SERI//PFAU/MILAN	Elite	4
169	KAUZ'S'/SERI//PFAU/MILAN	Elite	4
170	KAUZ//MON/CROW?S?/3/VEE/PJN//2*KAUZ	Elite	4
171	KAUZ//MON/CROW?S?/3/VEE/PJN//2*KAUZ	Elite	4
172	WEAVER/WL 3928//SW 89.3064/3/KAUZ//MON/CROW'S'	Elite	4
173	WEAVER/WL 3928//SW 89.3064/3/KAUZ//MON/CROW'S'	Elite	4
174	WEAVER/WL 3928//SW 89.3064/3/KAUZ//MON/CROW'S'	Elite	4
175	SERI 82/SHUHA'S'//GRU90-204782/4/PASTOR/3/KAUZ*2/OPATA//KAUZ	Elite	4
176	CHAMARAN/CATBIRD-10	Elite	3
177	SERI.1B*2/3/KAUZ*2/BOW//KAUZ/4/ATTILA/3*BCN	Elite	4
178	SERI.1B*2/3/KAUZ*2/BOW//KAUZ/4/TRAP#1/BOW//PFAU/3/MILAN	Elite	1
179	HAAMA-3//MILAN/DUCULA	Elite	3
180	HAAMA-3//MILAN/DUCULA	Elite	1
181	HAAMA-3//MILAN/DUCULA	Elite	1
182	HAAMA-3//MILAN/DUCULA	Elite	1
183	CHAM-6/MUBASHIIR-10	Elite	4
184	CHAM-6/MUBASHIIR-10	Elite	4
185	SHUHA-7/SHUHA-1//NEMURA/CETTIA	Elite	4
186	JAWAHIR-10/SEKHRAH-1	Elite	3
187	JAWAHIR-10/SEKHRAH-1	Elite	3
188	JAWAHIR-10/SEKHRAH-1	Elite	3
189	CROC-1/AE.SQUARROSA (224)//OPATA/3/CROW"S"/BOW"S" -3-1994/95	Synthetic	1
190	REBWAH-21/HIDDAB	Elite	3
191	REBWAH-21/HIDDAB	Elite	3
192	PFAU/MILAN//JAWAHIR-9	Elite	1
193	PFAU/MILAN//MOONTASIR-3	Elite	1
194	GALVEZ/WEAVER/3/VORONA/CNO79//KAUZ/4/MILAN//PSN/BOW	Elite	1
195	DAJAJ-5/4/CHEN/AEGILOPS SQUARROSA (TAUS)//BCN/3/KAUZ	Synthetic	1
196	FARIS-17//PFAU/MILAN	Elite	1
197	SERI.1B//KAUZ/HEVO/3/AMAD/4/MILAN/PASTOR	Elite	5
198	MUNIA/ALTAR 84//MILAN/3/MILAN/PASTOR	Elite	1
199	MUNIA/ALTAR 84//MILAN/3/MILAN/PASTOR	Elite	1
200	BACANORA T 88/RUTH-2	Elite	4
201	CHAM-8/RUTH-3	Elite	1
202	HUBARA-5/3/NESMA*2/261-9//FIRETAIL	Elite	3
203	GALVEZ/WEAVER/3/VORONA/CNO79//KAUZ/4/MILAN//PSN/BOW	Elite	1
204	GALVEZ/WEAVER/3/VORONA/CNO79//KAUZ/4/MILAN//PSN/BOW	Elite	1
205	DAJAJ-5/4/CHEN/AEGILOPS SQUARROSA (TAUS)//BCN/3/KAUZ	Synthetic	5
206	SERI.1B//KAUZ/HEVO/3/AMAD/4/MILAN/PASTOR	Elite	5
207	MEX94.27.1.20/3/SOKOLL//ATTILA/3*BCN/4/ZAFIR-3	Elite	3
208	MEX94.27.1.20/3/SOKOLL//ATTILA/3*BCN/4/ZAFIR-3	Elite	3
209	CHAM-8/ETBW 4919//PFAU/MILAN	Elite	1
210	PBW343/ETBW 4921//QAMAR-6	Elite	3
211	STAR *3/LOTUS 5//TNMU/MILAN/3/QAMAR-2	Elite	1
212	STAR *3/LOTUS 5//TNMU/MILAN/3/QAMAR-2	Elite	1
213	KAUZ/STAR/3/MUNIA/ALTAR 84//MILAN/4/LEITH-1	Elite	1
214	KAUZ/STAR/3/MUNIA/ALTAR 84//MILAN/4/LEITH-1	Elite	1
215	OPATA/RAYON//KAUZ/3/ESWYT99#18/ARRIHANE/4/SOSSI-3	Elite	1
216	OPATA/RAYON//KAUZ/3/ESWYT99#18/ARRIHANE/4/SOSSI-3	Elite	-
217	MO88/MILAN/5/FILIN/3/TJB368.251/BUC//BUC/CHRC/4/MILAN/6/AGIG-1	Elite	1
218	ZARAFA-5/FLAG-6//MILAN/PASTOR	Elite	3
219	VEE/MJI//2*TUI/3/PASTOR/4/BERKUT/5/ZAIN-4	Elite	3
220	VEE/MJI//2*TUI/3/PASTOR/4/BERKUT/5/ZAIN-4	Elite	3
221	PFAU/MILAN//FUNG MAI 24/3/ATTILA*2/CROW	Elite	3
222	WBLL1*2/BRAMBLING/3/OPATA/RAYON//KAUZ	Elite	3
223	WBLL1*2/BRAMBLING//SHAMIEKH-4	Elite	4
224	WEAVER/TSC//WEAVER/3/WEAVER/4/WAXWING/5/DURRA-8	Elite	3
225	CHAMRAN/4/OPATA/BOW//BAU/3/OPATA/BOW/5/SAMIRA-9	Elite	3
226	CHAMRAN/4/OPATA/BOW//BAU/3/OPATA/BOW/5/SAMIRA-9	Elite	3
227	DEBEIRA//MILAN/PASTOR/4/URES/BOW//OPATA/3/HD2206/HORK'S'	Elite	3
228	REBWAH-13/3/CMH81.38/2*KAUZ//ATTILA/4/URES/BOW// OPATA/3/HD2206/HORK'S'	Elite	3
229	SHIHAB-19/KHIDER-1/5/YANAC/3/PRL/ SARA//TSI/VEE#5/4/CROC-1/AE.SQUARROSA (224)//OPATA	Synthetic	3
230	WATAN-6/ETBW 4919//ZAKIA-14	Elite	3
231	KOUKAB-1//PFAU/MILAN/3/SOSSI-3	Elite	2
232	CHAMRAN/4/OPATA/BOW//BAU/3/OPATA/BOW/5/SAMIRA-9	Elite	3
233	DEBEIRA//MILAN/PASTOR/4/URES/BOW//OPATA/3/HD2206/HORK'S'	Elite	1
234	DEBEIRA//MILAN/PASTOR/4/URES/BOW//OPATA/3/HD2206/HORK'S'	Elite	1
235	DEZ//MILAN/PASTOR/3/PASTOR/SERI//PFAU	Elite	5
236	VEE#5/SARA//DUCULA/3/NJORO SD-7/4/PFAU/MILAN	Elite	3
237	KAUZ/STAR//NJORO SD-10/3/NING MAI 9558//CHIL/CHUM18	Elite	1
238	OPATA/RAYON//KAUZ/3/ETBW 4922/4/MILAN/PASTOR	Elite	3
239	OPATA/RAYON//KAUZ/3/ETBW 4922/4/MILAN/PASTOR	Elite	3
240	MO88/MILAN//ETBW 4922/3/(4) EALME4SA - 464	Elite	1
241	PFAU/MILAN//MOONTASIR-3/4/BABAX/LR42//BABAX*2/3/VIVITSI	Elite	1
242	PFAU/MILAN//FLAG-3/3/NEJMAH-9	Synthetic	1
243	DAJAJ-5/4/CHEN/AEGILOPS SQUARROSA (TAUS)//BCN/3/KAUZ/5/WBLL1*2/KIRITATI	Synthetic	1
244	DAJAJ-5/4/CHEN/AEGILOPS SQUARROSA (TAUS)//BCN/3/KAUZ/5/WBLL1*2/KIRITATI	Synthetic	1
245	WATAN-7/ETBW 4921//QADANFER-4	Elite	3
246	FARIS-17//PFAU/MILAN/3/SOSSI-3	Elite	1
247	FARIS-17//PFAU/MILAN/3/SOSSI-3	Elite	1
248	SERI.1B*2/3/KAUZ*2/BOW//KAUZ/4/FLAG-1/5/WBLL1*2/BRAMBLING	Elite	1
249	HUITES/4/CS/TH.SC//3*PVN/3/MIRLO/BUC/5/ETBW 4922/6/QADANFER-4	Elite	4
250	HUITES/4/CS/TH.SC//3*PVN/3/MIRLO/BUC/5/ETBW 4922/6/QADANFER-4	Elite	-
251	CMH82A.1294/2*KAUZ//MUNIA/CHTO/3/MILAN/4/P1.861/RDWG/5/WAXWING*2/4/SNI/TRAP#1/3/KAUZ*2/TRAP//KAUZ	Elite	1
252	CMH82A.1294/2*KAUZ//MUNIA/CHTO/3/MILAN/4/P1.861/RDWG/5/WAXWING*2/4/SNI/TRAP#1/3/KAUZ*2/TRAP//KAUZ	Elite	3
253	CMH82A.1294/2*KAUZ//MUNIA/CHTO/3/MILAN/4/P1.861/RDWG/5/WAXWING*2/4/SNI/TRAP#1/3/KAUZ*2/TRAP//KAUZ	Elite	3
254	ASEEL-1//MILAN/PASTOR/3/SHAMISS-3	Elite	4
255	ASEEL-1//MILAN/PASTOR/3/SHAMISS-3	Elite	-
256	ASEEL-1/ETBW 4920//(4) EALME4SA - 464	Elite	3
257	TRAP#1/BOW//PFAU/3/MILAN/4/ETBW 4922/5/PFAU/MILAN	Elite	1
258	TRAP#1/BOW//PFAU/3/MILAN/4/ETBW 4922/5/PFAU/MILAN	Elite	1
259	TRAP#1/BOW//PFAU/3/MILAN/4/ETBW 4922/5/PFAU/MILAN	Elite	1
260	TRAP#1/BOW//PFAU/3/MILAN/4/ACHTAR/INRA 1764/5/MILAN/SHA7/3/THB/CEP7780//SHA4/LIRA/4/SHA4/CHIL	Elite	1
261	TRAP#1/BOW//PFAU/3/MILAN/4/ACHTAR/INRA 1764/5/MILAN/SHA7/3/THB/CEP7780//SHA4/LIRA/4/SHA4/CHIL	Elite	1
262	ZERBA-6/FLAG-6/3/TAM200/PASTOR//TOBA97	Elite	4
263	ZAFIR-3/TAZA-1/6/ND/VG9144//KAL/BB/3/YACO/4/ CHIL/5/KAUZ*2//TC*6/RL5406(RL6043)/3/KAUZ	Elite	5
264	FARIS-20/QAMAR-1/3/PASTOR/SERI//PFAU	Elite	3
265	KIRITATI//SERI/RAYON/3/ABIER-2	Elite	4
266	FLAG-3/HIDDAB	Elite	1
267	FLAG-3/HIDDAB	Elite	1
268	TEMPORALERA M 87*2/KONK//VENAC	Elite	4
269	KINGBIRD/IZAZ-11	Elite	4
270	KINGBIRD/IZAZ-11	Elite	4
271	KINGBIRD/IZAZ-11	Elite	4
272	KINGBIRD/IZAZ-11	Elite	4
273	KINGBIRD/IZAZ-11	Elite	4
274	KINGBIRD/IZAZ-11	Elite	4
275	WORRAKATTA/PASTOR//ACSAD- 981	Elite	1
276	WORRAKATTA/PASTOR//ACSAD- 981	Elite	1
277	SW94.2690/SUNCO/4/PRINIA-1//NESMA*2/14-2/3/DUCULA	Elite	3
278	PFAU/MILAN//FUNG MAI 24/3/ACHTAR/INRA 1764	Elite	3
279	SOKOLL//W15.92/WBLL1/4/NESMA*2/261-9//SAFI-1/3/ASFOOR-7	Elite	3
280	MEX94.27.1.20/3/SOKOLL//ATTILA/3*BCN/4/NESMA*2/14-2//2*SAFI-3	Elite	3
281	SERI*3//RL6010/4*YR/3/PASTOR/4/BAV92/5/ETBW 4921/6/SAMIRA-9	Elite	5
282	22SAWSN - 142/3/PASTOR//MUNIA/ALTAR 84/4/SHAMISS-3	Synthetic	1
283	22SAWSN - 142/3/PASTOR//MUNIA/ALTAR 84/4/SHAMISS-3	Synthetic	1
284	22SAWSN - 142/3/PASTOR//MUNIA/ALTAR 84/4/SHAMISS-3	Synthetic	1
285	22SAWSN - 142/3/PASTOR//MUNIA/ALTAR 84/4/SHAMISS-3	Synthetic	1
286	22SAWSN - 142/3/PASTOR//MUNIA/ALTAR 84/4/SHAMISS-3	Synthetic	5
287	22SAWSN - 142/3/PASTOR//MUNIA/ALTAR 84/4/SHAMISS-3	Synthetic	5
288	22SAWSN - 142/3/PASTOR//MUNIA/ALTAR 84/4/SHAMISS-3	Synthetic	5
289	22SAWSN - 142/3/PASTOR//MUNIA/ALTAR 84/4/SHAMISS-3	Synthetic	5
290	22SAWSN - 142/FLAG-4/5/CHEN/AEGILOPS SQUARROSA (TAUS)//BCN/3/VEE#7/BOW/4/PASTOR	Synthetic	5
291	22SAWSN - 142/FLAG-4/5/CHEN/AEGILOPS SQUARROSA (TAUS)//BCN/3/VEE#7/BOW/4/PASTOR	Synthetic	5
292	KIRITATI/4/SERI.1B*2/3/KAUZ*2/BOW//KAUZ/5/SHUHA-4/CHAM-8	Elite	3
293	KRICHAUFF/2*PASTOR//SHUHA-8/DUCULA	Elite	3
294	QT6581/4/PASTOR//SITE/MO/3/CHEN/AEGILOPS SQUARROSA (TAUS)//BCN/5/PAVON 76/JADIDA-2	Synthetic	-
295	WAXWING*2/KUKUNA//SHUHA-4/CHAM-8	Elite	3
296	WBLL1//TEVEE/KAUZ/3/MILAN/SHA7//POTAM*3KS811261-5	Elite	3
297	WEAVER/TSC//WEAVER/3/WEAVER/4/WAXWING/5/MILAN/SHA7//POTAM*3KS811261-5	Elite	3
298	DUCULA/2*PRINIA/4/SAFI-1//NS732/HER/3/SAADA	Elite	3
299	DUCULA/2*PRINIA/4/SAFI-1//NS732/HER/3/SAADA	Elite	3
300	PAVON 7S3, +LR47/4/NS732/HER//ARRIHANE/3/REGRAG-1	Elite	3
301	PAVON 7S3, +LR47/4/NS732/HER//ARRIHANE/3/REGRAG-1	Elite	3
302	PAVON 7S3, +LR47/4/NS732/HER//ARRIHANE/3/REGRAG-1	Elite	3
303	PAVON 7S3, +LR47/4/NS732/HER//ARRIHANE/3/REGRAG-1	Elite	3
304	PAVON 7S3, +LR47/4/NS732/HER//ARRIHANE/3/REGRAG-1	Elite	3
305	PBW343/FLAG-4//QADANFER-4	Elite	5
306	DEBEIRA/FLAG-6//SHUHA-1/DORG-1	Elite	4
307	P1.861/RDWG//ESWYT99#18/ARRIHANE/3/PFAU/MILAN	Elite	3
308	P1.861/RDWG//ESWYT99#18/ARRIHANE/3/PFAU/MILAN	Elite	3
309	KAUZ//KAUZ/STAR/3/ETBW 4919/4/TEMPORALERA M 87*2/KONK	Elite	1
310	ATTILA/3*BCN//MILAN/DUCULA/7/BACANORA 86/6/SN64/HN4//REX/3/EDCH/MEX/4/SLS'S'/5/BOW'S'	Elite	1
311	ATTILA/3*BCN//MILAN/DUCULA/7/BACANORA 86/6/SN64/HN4//REX/3/EDCH/MEX/4/SLS'S'/5/BOW'S'	Elite	1
312	PFAU/MILAN//ABIER-2/3/SHUHA-3//TURACO/CHIL	Elite	3
313	PFAU/MILAN//ABIER-2/3/SHUHA-3//TURACO/CHIL	Elite	3
314	PFAU/MILAN//ABIER-2/3/SHUHA-3//TURACO/CHIL	Elite	1
315	PFAU/MILAN//ABIER-2/3/SHUHA-3//TURACO/CHIL	Elite	1
316	AMIRA-2//CHAM-6/SHUHA-14/3/SAMIRA-9	Elite	3
317	HUITES/4/CS/TH.SC//3*PVN/3/MIRLO/BUC/5/FLAG-6/6/PFAU/MILAN	Elite	1
318	ALMAZ-19/ZEMAMRA-8/4/NING MAI 9415.16//SHA4/CHIL/3/NING MAI 50	Elite	5
319	RABIH-10/ETBW 4922//KAUZ'S'/FLORKWA-1	Elite	4
320	CHAM-6/SHUHA-14//ETBW 4920/3/QADANFER-5	Elite	1
321	SERI*3//RL6010/4*YR/3/PASTOR/4/BAV92/5/MILAN/PASTOR/7/CHAM-8/6/SAKER'S'/5/RBS/ANZA/3/KVZ/HYS// YMH/TOB/4/BOW'S'	Elite	5
322	EALME4SA -167/FLAG-1/3/PASTOR/SERI//PFAU	Elite	5
323	22SAWSN - 142/ETBW 4921/6/HPO/TAN//VEE/3/2*PGO/4/MILAN/5/SSERI1	Elite	1
324	22SAWSN - 142/ETBW 4921/6/HPO/TAN//VEE/3/2*PGO/4/MILAN/5/SSERI1	Elite	5
325	SKAUZ/2*STAR/5/JUN//MAYA/MON/3/PGO/4/MILAN/6/TEMPORALERA M 87*2/KONK	Elite	1
326	SKAUZ/2*STAR/5/JUN//MAYA/MON/3/PGO/4/MILAN/6/TEMPORALERA M 87*2/KONK	Elite	1
327	SKAUZ/2*STAR/5/JUN//MAYA/MON/3/PGO/4/MILAN/6/TEMPORALERA M 87*2/KONK	Elite	1
328	SHARP/3/PRL/SARA//TSI/VEE#5/5/VEE/LIRA//BOW/3/BCN/4/KAUZ/6/HUBARA-5	Elite	3
329	SHARP/3/PRL/SARA//TSI/VEE#5/5/VEE/LIRA//BOW/3/BCN/4/KAUZ/6/HUBARA-5	Elite	3
330	SHARP/3/PRL/SARA//TSI/VEE#5/5/VEE/LIRA//BOW/3/BCN/4/KAUZ/6/HUBARA-5	Elite	3
331	SHARP/3/PRL/SARA//TSI/VEE#5/5/VEE/LIRA//BOW/3/BCN/4/KAUZ/6/HUBARA-5	Elite	3
332	THELIN/WAXWING//ATTILA*2/PASTOR/3/INQALAB91*2/TUKURU 9Y-0B	Elite	3
333	THELIN/WAXWING//ATTILA*2/PASTOR/3/INQALAB91*2/TUKURU 9Y-0B	Elite	-
334	THELIN/WAXWING//ATTILA*2/PASTOR/3/INQALAB91*2/TUKURU 9Y-0B	Elite	3
335	ABU-REYAA-1/LEITH-1	Elite	3
336	CHAM-8/ETBW 4919//PFAU/MILAN	Elite	1
337	HUBARA-1//ACHTAR/INRA 1764/7/CHAM-8/6/SAKER'S'/5/RBS/ANZA/3/KVZ/HYS//YMH/TOB/4/BOW'S'	Elite	4
338	PFAU/MILAN//FUNG MAI 24/3/ATTILA*2/CROW	Elite	4
339	PFAU/MILAN//FUNG MAI 24/3/ATTILA*2/CROW	Elite	4
340	PFAU/MILAN//FUNG MAI 24/3/ATTILA*2/CROW	Elite	4
341	WEAVER/TSC//WEAVER/3/WEAVER/4/WAXWING/5/DURRA-8	Elite	3
342	REBWAH-13/3/CMH81.38/2*KAUZ//ATTILA/4/URES/BOW// OPATA/3/HD2206/HORK'S'	Elite	3
343	CHAM-8/RUTH-3//ZAIN-2	Elite	4
344	CHAM-8/RUTH-3//ZAIN-2	Elite	3
345	DEBEIRA//SHUHA-8/DUCULA/3/PASTOR/SERI//PFAU	Elite	3
346	SERI.1B//KAUZ/HEVO/3/AMAD/4/ESWYT99#18/ARRIHANE/5/SKAUZ/BAV92	Elite	4
347	FARIS-17//PFAU/MILAN/3/SOSSI-3	Elite	1
348	FARIS-17//PFAU/MILAN/3/SOSSI-3	Elite	1
349	KATILA-9/JELMOUD-1/6/SHARP/3/PRL/SARA//TSI/VEE#5/5/ VEE/LIRA//BOW/3/BCN/4/KAUZ	Elite	1
350	ZERBA-6/FLAG-6/3/TAM200/PASTOR//TOBA97	Elite	4
351	ZAFIR-3/TAZA-1/6/ND/VG9144//KAL/BB/3/ YACO/4/CHIL/5/KAUZ*2//TC*6/RL5406(RL6043)/3/KAUZ	Elite	4
352	HAAMA-11/ETBW 4921//MILAN/PASTOR	Elite	5
353	SUDAN#3/SHUHA-6//FLAG-5/7/CHAM-8/6/SAKER'S'/5/RBS/ANZA/3/KVZ/HYS//YMH/TOB/4/BOW'S'	Elite	1
354	KA/NAC//SERI/RAYON/3/GOUMRIA-14	Elite	3
355	FLAG-3/HIDDAB	Elite	1
356	FLAG-3/HIDDAB	Elite	1
357	TEMPORALERA M 87*2/TUKURU//FAYEQ-2	Elite	3
358	T.DICOCCON PI94625/AE.SQUARROSA (372)//3*PASTOR/4/RASHEED-1	Synthetic	5
359	PFAU/MILAN//FUNG MAI 24/3/ACHTAR/INRA 1764	Elite	3
360	FAYEQ-2/3/NESMA*2/14-2//2*SAFI-3	Elite	3
361	WAXWING*2/VIVITSI//SHUHA-8/DUCULA	Elite	3
362	WBLL1//TEVEE/KAUZ/3/MILAN/SHA7//POTAM*3KS811261-5	Elite	3
363	WEAVER/TSC//WEAVER/3/WEAVER/4/WAXWING/5/MILAN/SHA7//POTAM*3KS811261-5	Elite	3
364	KINGBIRD/3/NESMA*2/14-2//2*SAFI-3	Elite	3
365	PBW343/FLAG-4//QADANFER-4	Elite	5
366	P1.861/RDWG//ESWYT99#18/ARRIHANE/3/PFAU/MILAN	Elite	3
367	P1.861/RDWG//ESWYT99#18/ARRIHANE/3/PFAU/MILAN	Elite	3
368	SERI.1B//KAUZ/HEVO/3/AMAD/4/ESWYT99#18/ARRIHANE/5/SITTA/BUCHIN//CHIL/BOMB	Elite	1
369	KAUZ*2/YACO//KAUZ/3/PFAU/MILAN/5/WAXWING*2/4/SNI/TRAP#1/3/KAUZ*2/TRAP//KAUZ	Elite	3
370	FLORKWA-2/NJORO SD-2/5/QT6581/4/PASTOR// SITE/MO/3/CHEN/AEGILOPS SQUARROSA (TAUS)//BCN	Synthetic	3
371	ZEMAMRA-1/FLAG-7//TEVEE-1/STAR'S'	Elite	1
372	ALMAZ-26/ETBW 4921/4/URES/BOW//OPATA/3/HD2206/HORK'S'	Elite	-
373	ALMAZ-26/ETBW 4921/4/URES/BOW//OPATA/3/HD2206/HORK'S'	Elite	1
374	KAUZ/FCT//ETBW 4920/3/MILAN/PASTOR	Elite	1
375	SUDAN#3/SHUHA-6//FLAG-5/3/PFAU/MILAN	Elite	4
376	SUDAN#3/SHUHA-6//FLAG-5/3/PFAU/MILAN	Elite	4
377	ABU-REYAA-1/LEITH-1	Elite	3
