# Supplementary material for: Identification of Resistance Sources and Genome-Wide Association Mapping of Septoria Tritici Blotch Resistance in Spring Bread Wheat Germplasm of ICARDA
Source: Front Plant Sci. 2021 May 25;12:600176. doi: 10.3389/fpls.2021.600176 (PMC8185176; doi:10.3389/fpls.2021.600176)
Supplement: Supplementary Table 2 — Zymoseptoria tritici isolates used in SRT and APR screening of advance bread wheat breeding lines included in SAMP. [file Table_2.XLSX]

## Sheet: Table S2
Supplementary Table S2. Zymoseptoria tritici isolates used in SRT and APR screening of advance bread wheat breeding lines included in SAMP.
STB isolates	Location
SAT-1; SAT-4	Sidi Allal Tazi
SAT-2; SAT-5
SAT-3; SAT-6
MCH-1; MCH-4	Marchouch
MCH-6
71-R3-1	Brachoua
56-B5-1
58-B4-1
69-R2-1
