# Supplementary material for: Identification of Resistance Sources and Genome-Wide Association Mapping of Septoria Tritici Blotch Resistance in Spring Bread Wheat Germplasm of ICARDA
Source: Front Plant Sci. 2021 May 25;12:600176. doi: 10.3389/fpls.2021.600176 (PMC8185176; doi:10.3389/fpls.2021.600176)
Supplement: Supplementary Table 3 — Infection responses of wheat genotypes at the seedling (STB isolates; SAT-2, 71-R3), at the adult plant stage (MCH-17, SAT-17, SAT-18), and days to heading (HD). [file Table_3.XLSX]

## Sheet: Table S3
Supplementary Table S3. Infection responses of wheat genotypes at seedling (STB isolates; SAT-2, 71-R3 ) and at the adult plant stage (MCH-17, SAT-17, SAT-18).
LPM-17	SAT-2	71-R3	MCH-17	SAT-17 AUDPC	SAT-18 AUDPC	Days to heading (HD)
1	NaN	5	5	18	30	87
2	2	5	5	18	36	87
3	55	10.8333	1	27	48	93
4	55	NaN	5	27	78	99
5	55	23.75	3	18	42	91
6	55	18.3333	3	27	60	92
7	55	43.3333	1	45	60	86
8	50	28.3333	1	NaN	48	95
9	2	7.5	1	27	36	85
10	55	12.5	3	27	36	85
11	55	27.5	1	36	48	96
12	55	27.5	1	45	48	88
13	55	5	3	27	60	100
14	52.5	10	1	9	48	100
15	0	16.25	1	18	48	88
16	2	45	3	27	48	100
17	52.5	25	1	36	48	99
18	50	17.5	3	18	36	100
19	50	21.25	5	45	72	92
20	60	55	7	45	72	91
21	NaN	40	7	63	NaN	92
22	50	42.5	7	27	60	93
23	70	52.5	7	27	72	92
24	NaN	45	1	18	NaN	85
25	NaN	37.5	3	54	NaN	87
26	50	NaN	1	9	48	88
27	2	16.25	1	18	48	95
28	57.0833	40	1	9	54	87
29	NaN	47.5	7	36	NaN	89
30	22.5	38.75	5	54	60	96
31	45	33.3333	6	36	84	90
32	63.75	41.25	5	18	60	94
33	2	35	4	9	60	89
34	27.5	32.5	4	18	54	96
35	57.5	35	5	9	54	93
36	45	46.25	5	18	54	93
37	62.0833	26.25	6	27	66	93
38	35	42.5	4	27	36	87
39	45	15	5	27	48	96
40	NaN	32.5	3	27	NaN	88
41	56.25	45	2	45	54	91
42	2	20	5	18	48	95
43	55	62.5	4	54	42	94
44	41.6667	48.75	4	18	42	89
45	58.3333	18.3333	2	18	54	95
46	45	25	2	27	48	93
47	45	32.5	5	27	48	85
48	35	36.25	3	18	66	97
49	2	15	4	9	66	90
50	NaN	45	7	27	NaN	96
51	32.5	40	2	45	78	98
52	63.75	48.75	4	18	48	91
53	2	22.5	4	18	48	97
54	45	13.3333	6	27	48	87
55	45	4	2	18	96	88
56	55	35	6	18	84	90
57	NaN	58.75	2	9	NaN	96
58	NaN	25	2	9	NaN	87
59	NaN	7.5	2	9	NaN	92
60	NaN	18.75	7	NaN	NaN	88
61	7.5	36.25	2	27	72	98
62	51.25	42.5	5	18	42	88
63	41.25	26.25	1	27	48	90
64	45	25	5	36	48	92
65	31.6667	5	3	27	60	97
66	55	45	5	9	84	89
67	35	25	6	NaN	72	88
68	1	5	3	9	36	95
69	1	18.75	1	9	36	95
70	55	55	3	18	36	94
71	35	50	1	9	48	95
72	61.25	43.3333	7	36	96	89
73	33.75	25	5	36	48	87
74	46.25	42.5	7	45	36	98
75	51.6667	52.5	3	27	96	98
76	NaN	21.6667	5	NaN	NaN	92
77	0.25	45	5	18	36	89
78	65	53.75	3	9	36	98
79	60	45	5	9	60	98
80	65	31.25	5	45	72	100
81	35	48.75	6	36	60	95
82	2.375	53.75	1	18	60	95
83	27.5	45	3	36	42	90
84	41.6667	43.75	1	9	54	92
85	33.3333	NaN	3	9	42	90
86	3.375	40	1	9	84	100
87	25	5	1	9	48	96
88	NaN	5	3	18	NaN	94
89	3.125	NaN	5	18	60	90
90	37.0833	68.75	1	27	84	94
91	38.75	55	1	18	36	89
92	36.25	28.8333	6	27	48	88
93	48.75	62.5	5	9	72	88
94	21.6667	5.375	3	27	54	94
95	35	23.75	6	18	48	85
96	55	67.5	6	36	84	93
97	55	43.75	5	18	96	92
98	45	NaN	7	9	36	95
99	46.6667	NaN	7	18	60	97
100	55	68.75	7	9	60	89
101	55	55	7	9	96	93
102	55	27.5	7	27	60	95
103	65	60	7	18	48	89
104	55	56.25	6	9	36	90
105	55	25	1	9	42	87
106	60	60	3	9	48	89
107	56.25	55	7	18	96	90
108	55	32.5	1	9	36	97
109	55	53.75	3	18	54	95
110	46.6667	55	3	45	78	90
111	46.6667	45	7	36	78	90
112	60	52.5	8	45	78	89
113	1.75	45	3	0	36	87
114	27.5	NaN	5	18	84	91
115	0	3.5	5	9	36	86
116	25	55	5	0	54	88
117	2	45	3	9	48	89
118	1.5	58.75	1	9	48	93
119	NaN	67.5	8	45	NaN	90
120	2	45	1	9	78	87
121	22.5	50	1	9	78	88
122	25	50	3	18	48	90
123	10	46.25	3	27	78	87
124	35	45	3	9	36	86
125	5	25	1	18	48	93
126	45	46.25	8	45	36	85
127	43.3333	23.75	1	9	42	88
128	55	52.5	3	27	42	90
129	35	57.5	3	9	54	90
130	25	40	3	9	60	88
131	25	21.6667	1	18	60	91
132	NaN	45	6	54	NaN	89
133	0	5	3	9	96	93
134	35	53.3333	5	36	60	92
135	42.5	55	6	45	72	85
136	23.75	60	5	31.5	84	85
137	50	58.75	3	36	48	89
138	26.6667	41.25	5	36	36	87
139	10	1.5	7	27	36	87
140	1.5	4	1	45	30	87
141	55	56.25	3	40.5	72	88
142	31.6667	75	3	49.5	36	86
143	41.6667	55	5	63	54	90
144	38.3333	52.5	5	67.5	84	91
145	20	52.5	3	49.5	60	91
146	NaN	60	7	18	36	87
147	45	53.75	5	58.5	84	85
148	53.75	60	5	63	96	89
149	NaN	75	5	58.5	NaN	88
150	55	57.5	7	45	72	87
151	55	60	6	54	90	88
152	NaN	47.5	5	54	84	87
153	21.6667	NaN	3	54	78	91
154	NaN	11.25	3	18	36	85
155	16.6667	22.5	5	45	30	85
156	33.3333	35	5	18	48	89
157	55	23.3333	3	18	36	86
158	NaN	NaN	3	9	NaN	90
159	NaN	31.25	5	9	NaN	85
160	53.3333	10	3	9	48	91
161	55	52.5	5	36	36	90
162	NaN	25	7	36	48	85
163	NaN	40.8333	6	18	42	89
164	0	5	1	9	36	87
165	21.6667	15	3	18	48	85
166	10	15	5	27	66	89
167	45	20.8333	5	36	60	86
168	41.6667	9.5	6	27	84	87
169	45	15	3	27	66	85
170	57.5	26.25	3	45	84	89
171	65	33.75	3	40.5	72	94
172	47.5	45	5	31.5	90	91
173	NaN	13.75	5	NaN	NaN	87
174	NaN	40	5	9	108	91
175	55	25	3	45	108	97
176	65	4	1	22.5	108	86
177	2	31.25	1	9	60	89
178	45	45	1	18	84	97
179	45	30	5	9	60	92
180	55	45	3	31.5	60	89
181	45	20	3	27	72	93
182	43.75	35	1	31.5	84	85
183	55	30	5	27	48	99
184	55	30	5	54	36	97
185	55	22.5	5	45	78	87
186	35	25	3	18	60	91
187	45	25	6	54	42	88
188	NaN	22	5	45	72	90
189	NaN	30	5	22.5	24	85
190	45	48.75	5	36	60	97
191	NaN	37.5	5	9	NaN	87
192	45	NaN	3	9	72	87
193	55	32.5	5	45	NaN	97
194	55	36.25	5	18	48	96
195	NaN	NaN	3	27	108	89
196	38.75	32.5	3	9	96	93
197	45	47.5	1	9	48	95
198	47.5	45	1	9	60	87
199	55	7.5	1	18	42	88
200	55	4.25	3	27	36	90
201	45	35	3	18	60	90
202	57.5	33.75	6	31.5	96	89
203	46.6667	NaN	3	9	48	90
204	48.3333	23.75	3	27	78	91
205	60	10	1	18	24	89
206	45	NaN	2	27	30	86
207	43.3333	NaN	3	58.5	48	94
208	54.5833	NaN	5	58.5	78	95
209	43.75	24.375	5	9	48	86
210	43.75	35	7	9	96	92
211	55	37.5	8	54	36	89
212	55	57.5	7	9	60	90
213	47.5	45	3	36	66	88
214	25	4.5	5	31.5	72	86
215	25	21.25	3	18	36	87
216	NaN	17.5	5	NaN	42	91
217	48.3333	17.5	5	45	78	90
218	46.6667	37.5	5	18	84	92
219	35	45	3	9	54	93
220	45	52.5	5	9	96	91
221	45	42.5	5	45	72	87
222	10	NaN	6	18	60	86
223	52.5	36.25	1	36	72	96
224	10	18.75	1	36	54	94
225	48.75	15	1	27	54	98
226	25	4.625	5	9	36	91
227	35	25	3	31.5	36	92
228	47.5	NaN	3	27	24	100
229	30	45	5	36	36	95
230	41.25	2.5	3	18	48	94
231	0	NaN	1	9	36	97
232	18.75	NaN	3	45	78	89
233	35.4167	51.25	5	36	36	92
234	47.5	45	7	40.5	72	98
235	25	20	5	27	54	87
236	23.75	46.25	5	40.5	96	89
237	30	35	7	45	36	90
238	47.5	37.5	5	27	48	93
239	NaN	15	7	27	72	93
240	0	0	1	18	60	99
241	25	28.3333	7	45	84	87
242	18.75	20	5	18	72	90
243	0.625	37.5	5	18	60	90
244	25	47.5	6	18	36	93
245	55	33.75	1	18	30	88
246	12.5	30	7	27	36	89
247	28.3333	35	1	18	24	86
248	0	0	1	18	36	85
249	46.25	3.625	1	22.5	66	87
250	NaN	2	1	NaN	NaN	90
251	0	18.75	1	27	36	94
252	15	7.5	1	18	84	90
253	15	35	3	18	36	95
254	15	5	3	18	66	89
255	NaN	35	1	NaN	48	92
256	38.3333	30	5	18	48	85
257	0	NaN	5	9	36	88
258	0	8.75	2	9	36	95
259	0	11.875	1	18	48	93
260	33.3333	48.75	1	27	30	93
261	28.3333	45	3	40.5	60	95
262	33.3333	30	2	9	24	97
263	45	45	3	31.5	84	96
264	45	NaN	2	27	96	98
265	55	33.75	1	36	72	92
266	0	45	1	18	36	88
267	0	4.5	1	18	48	91
268	47.5	11	2	27	36	92
269	8.125	17.5	3	45	72	97
270	13.3333	NaN	3	36	48	95
271	31.6667	21.25	3	27	48	98
272	NaN	20.4167	1	27	NaN	99
273	31.25	8.75	5	54	54	89
274	NaN	16.25	3	9	42	89
275	0	4	1	18	24	91
276	0	5	1	18	24	91
277	9.375	8.5	3	9	72	87
278	16.25	1.5	3	36	78	87
279	53.75	9.375	5	13.5	96	96
280	43.75	NaN	7	45	90	97
281	NaN	46.25	5	27	36	92
282	25	41.25	3	27	24	90
283	35	42.5	1	18	24	93
284	28.75	13.3333	1	27	24	94
285	25	20	1	18	36	94
286	45	4	1	9	60	87
287	2.5	8.125	2	18	96	88
288	41.6667	30	1	9	108	90
289	53.3333	36.25	3	9	48	89
290	58.3333	50	5	9	48	97
291	NaN	32.5	7	9	60	97
292	1.25	56.6667	1	9	36	87
293	45	NaN	5	9	42	88
294	20	46.6667	3	NaN	84	99
295	NaN	53.75	5	9	NaN	99
296	NaN	48.75	5	45	42	94
297	NaN	45	3	9	NaN	95
298	40	41.25	5	9	72	88
299	41.6667	40	5	9	24	89
300	30	25	5	9	54	86
301	47.5	25	1	9	66	86
302	46.6667	37.5	1	18	48	87
303	55	36.25	2	9	72	85
304	54.1667	36.25	1	18	24	85
305	0.5	47.5	1	9	24	88
306	NaN	53.75	3	63	NaN	94
307	1	43.3333	7	27	36	87
308	11.6667	33.75	7	36	36	88
309	9.16667	35	5	9	36	93
310	33.3333	NaN	2	18	60	99
311	21.6667	40	2	9	48	95
312	9.375	35	7	36	48	92
313	28.3333	25.8333	6	45	48	93
314	1	16.5	5	9	48	87
315	55	33.3333	3	18	24	93
316	30	43.75	2	45	60	95
317	37.5	45	7	36	30	91
318	1	35	3	18	36	87
319	22.5	53.75	5	9	54	97
320	2	42.5	5	18	48	89
321	45	45	1	54	48	90
322	54.1667	41.25	1	54	24	93
323	53.3333	51.25	1	27	36	91
324	55	45	1	9	72	85
325	53.3333	48.75	1	45	24	94
326	50	41.25	1	45	48	96
327	45	4	5	18	60	91
328	55	36.25	3	9	36	91
329	53.3333	NaN	1	54	36	88
330	55	3.5	2	45	30	89
331	62.5	58.75	8	45	72	90
332	NaN	60	3	36	NaN	96
333	55	60	3	NaN	72	88
334	NaN	15	3	18	NaN	90
335	52.5	41.25	7	54	102	85
336	55	41.25	5	18	72	89
337	52.5	45	1	27	60	94
338	NaN	42.5	2	18	NaN	86
339	50	52.5	7	45	60	92
340	NaN	35	2	27	NaN	87
341	55	NaN	1	36	60	99
342	60	NaN	1	54	84	100
343	62.5	43.75	5	36	84	95
344	45	55	7	27	60	85
345	45	42.5	3	9	66	99
346	55	45	1	27	72	97
347	55	48.75	3	9	36	91
348	NaN	48.75	5	18	NaN	88
349	36.6667	45	7	18	36	86
350	NaN	5	1	9	24	92
351	58.3333	55	5	54	90	88
352	53.3333	36.25	3	18	72	89
353	63.3333	51.25	5	27	54	89
354	NaN	33.75	7	36	72	92
355	55	42.5	1	9	36	92
356	53.3333	50	1	9	24	94
357	45	40	3	27	72	97
358	37.5	33.3333	1	27	48	93
359	37.5	51.25	8	27	54	99
360	45	51.25	7	45	48	91
361	48.75	50	5	36	48	87
362	45	NaN	7	27	36	89
363	53.3333	NaN	7	54	66	91
364	NaN	NaN	7	54	NaN	91
365	46.6667	NaN	7	18	36	91
366	55	NaN	7	45	72	86
367	NaN	NaN	7	54	NaN	93
368	45	NaN	3	9	72	94
369	52.5	NaN	5	36	66	96
370	35	NaN	3	36	36	90
371	NaN	NaN	3	9	NaN	88
372	NaN	10	5	NaN	NaN	89
373	50	32	3	18	48	90
374	43.3333	26.5	3	9	48	90
375	48.3333	30	5	36	36	86
376	55	25	5	36	36	87
377	NaN	NaN	3	18	24	87
