# Supplementary material for: Identification of Resistance Sources and Genome-Wide Association Mapping of Septoria Tritici Blotch Resistance in Spring Bread Wheat Germplasm of ICARDA
Source: Front Plant Sci. 2021 May 25;12:600176. doi: 10.3389/fpls.2021.600176 (PMC8185176; doi:10.3389/fpls.2021.600176)
Supplement: Supplementary Table 4 — Frequency distribution of adult plant resistance of SAMP to Septoria tritici blotch at SAT-17, SAT-18, and MCH-17. [file Table_4.XLSX]

## Sheet: Table S4
Supplementary Table S4. Frequency distribution of adult plant resistance of SAMP to Septoria tritici blotch at SAT-17, SAT-18, and MCH-17.
Reaction type	AUDPC† SAT-17	Frequency at SAT-17	AUDPC† SAT-118	Frequency at SAT-18	Disease score‡ MCH-17	Frequency at MCH-17
Highly Resistant (HR)	0-9	93	0-12	0	0-1	86
Resistance (R)	10-18	87	13-24	18	2	22
Moderately Resistant (MR)	19-36	112	25-48	153	3-4	101
Moderately Susceptible (MS)	37-54	65	49-72	109	5-6	116
Susceptible (S)	55-72	9	73-96	57	7-8	52
Highly Susceptible (HS)	>73	0	>97	6	9	0
†AUDPC= Area under disease progress curve; ‡Disease score based on 0-9 scale in double digit at early dough stage (Growth stage 83 on Zadok’s scale).
