# Supplementary material for: Identification of Resistance Sources and Genome-Wide Association Mapping of Septoria Tritici Blotch Resistance in Spring Bread Wheat Germplasm of ICARDA
Source: Front Plant Sci. 2021 May 25;12:600176. doi: 10.3389/fpls.2021.600176 (PMC8185176; doi:10.3389/fpls.2021.600176)
Supplement: Supplementary Table 5 — Average monthly weather in Sidi Allal Tazi, Morocco during 2017 and 2018. [file Table_5.XLSX]

## Sheet: Table S5
Supplementary Table S5. Average monthly weather in Sidi Allal Tazi, Morocco during 2017 and 2018.
SAT Station
Month	2017			2018
	Temperature daily mean (°C)	Total Precipitation daily sum (mm)	Relative Humidity daily mean (%)	Temperature daily mean (°C)	Total Precipitation daily sum (mm)	Relative Humidity daily mean (%)
1	11.8665	22.3	72.51	11.8435	53.2	78.6
2	13.8064	46.1	81.5893	11.1839	30.4	78.4082
3	14.9848	34	75.8774	14.4539	121.8	78.2494
4	19.058	13.3	64.4107	15.745	58.6	74.35
5	21.1781	4.7	67.4565	17.9658	25.1	71.2226
6	24.972	0.3	64.46	19.992	1.2	74.6667
7	24.7042	1.5	66.4797	22.1648	0.7	73.0052
8	25.9813	4.7	68.5303	26.5106	1.3	65.4019
9	23.72	1.3	70.278	25.8793	2.1	63.8827
10	24.4623	2.4	56.2561	21.3706	83.2	63.3084
11	17.571	30.9	64.5357	15.7477	97.5	78.7353
12	12.4658	31.9	70.4619	14.2994	1.7	76.4926
